# Supplementary material for: Carnivore hotspots in Peninsular Malaysia and their landscape attributes
Source: PLoS One. 2018 Apr 4;13(4):e0194217. doi: 10.1371/journal.pone.0194217 (PMC5884492; doi:10.1371/journal.pone.0194217)
Supplement: S1 Dataset — (ZIP) [file pone.0194217.s003.zip]

Archive with 1 entries (1 files):
- S1 Dataset/geoTIFF files.zip
